# Supplementary material for: Substrate-dependent fish have shifted less in distribution under climate change
Source: Commun Biol. 2020 Oct 16;3:586. doi: 10.1038/s42003-020-01325-1 (PMC7567839; doi:10.1038/s42003-020-01325-1)
Supplement: Supplementary file 4 — Supplementary Data 1 [file 42003_2020_1325_MOESM4_ESM.csv]

scientific name	common name	depth	bottom temperature	bottom salinity	substrate	strongest predictor variable	Species type	years present	Mean centroid shift (km)	Range size (% change)	Southern range extent latitude shift (degrees)	Northern range extent latitude shift (degrees)	fall abundance	fall abundance (first 5 years )	fall abundance (last 5 years )
Alosa aestivalis	blueback herring	0.18%	0.11%	0.09%	0.08%	depth	pelagic	32	50.72	-1.75	0.03	0.02	68585	214	29327
Alosa pseudoharengus	alewife	0.00%	0.46%	0.12%	0.64%	substrate	pelagic	33	34.19	-5.33	0.02	0.01	676135	29620	231282
Alosa sapidissima	American shad	0.12%	0.04%	0.05%	0.08%	depth	pelagic	33	24.54	-40.32	0.77	0.20	31066	791	17888
Amblyraja radiata	thorny skate	1.94%	0.89%	0.03%	3.36%	substrate	demersal	33	13.92	-15.05	0.12	0.01	36572	6395	4286
Ammodytes dubius	northern sand lance	0.16%	0.07%	0.09%	0.10%	depth	benthic	33	131.50	-1.64	2.92	2.82	257022	38095	1357
Anarhichas lupus	Atlantic wolffish	0.00%	0.38%	0.04%	0.81%	substrate	benthic	32	36.18	5.63	-0.07	-0.08	1231	230	71
Anchoa hepsetus	striped anchovy	0.23%	1.56%	0.42%	0.24%	bottom temperature	pelagic	32	67.54	4.69	1.27	1.17	11560354	1280393	291637
Anchoa mitchilli	bay anchovy	0.29%	1.40%	0.48%	0.27%	bottom temperature	pelagic	32	125.26	-11.54	2.18	2.08	32038287	2372840	29262
Antigonia capros	deepbody boarfish	0.01%	0.02%	0.16%	0.05%	bottom salinity	demersal	30	32.60	1.75	3.67	3.57	43249	29	7799
Argentina silus	Atlantic argentine	0.88%	0.01%	0.33%	0.27%	depth	pelagic	30	117.73	8.20	0.30	0.29	3664	319	422
Argentina striata	striated argentine	0.09%	0.01%	0.19%	0.02%	bottom salinity	pelagic	22	140.60	-14.29	-0.04	-0.14	22963	21	1263
Aspidophoroides monopterygius	alligatorfish	0.00%	0.09%	0.03%	0.37%	substrate	demersal	33	151.57	10.34	0.03	0.02	11043	378	3212
Brevoortia tyrannus	Atlantic menhaden	0.02%	0.01%	0.02%	0.02%	bottom salinity	pelagic	31	176.83	11.86	1.62	1.61	14318	753	360
Brosme brosme	cusk	2.23%	0.18%	0.81%	1.24%	depth	demersal	33	10.57	12.16	-0.16	-0.08	1226	314	338
Centropristis striata	black sea bass	0.05%	0.25%	0.09%	0.60%	substrate	demersal	33	348.54	-3.61	3.48	3.19	254309	11985	68124
Chlorophthalmus agassizi	shortnose greeneye	1.56%	0.01%	1.82%	0.05%	bottom salinity	demersal	33	358.60	0.00	0.04	0.03	47851	4953	22046
Citharichthys arctifrons	Gulf Stream flounder	0.04%	0.07%	0.08%	0.43%	substrate	benthic	33	10.59	-9.33	-0.05	-0.06	766149	32593	330981
Clupea harengus	Atlantic herring	0.04%	0.57%	0.19%	0.23%	bottom temperature	pelagic	33	19.88	68.29	0.03	0.11	4008385	248729	1034952
Conger oceanicus	conger eel	0.02%	0.22%	0.19%	0.16%	bottom temperature	demersal	28	180.74	-10.39	-0.14	-0.24	3565	402	209
Cryptacanthodes maculatus	wrymouth	0.00%	0.22%	0.28%	2.54%	substrate	demersal	33	67.25	3.95	0.03	0.02	3024	78	938
Cynoscion regalis	weakfish	0.49%	2.79%	1.04%	0.48%	bottom temperature	demersal	32	72.26	3.08	-0.12	-0.13	5088107	449366	189838
Dasyatis centroura	roughtail stingray	0.16%	1.04%	0.07%	0.21%	bottom temperature	demersal	32	80.16	50.00	-0.66	-0.31	2666	634	342
Dasyatis say	bluntnose stingray	0.17%	1.14%	0.22%	0.19%	bottom temperature	demersal	32	92.01	-6.35	0.71	0.61	23016	2187	6028
Enchelyopus cimbrius	fourbeard rockling	0.76%	0.86%	0.02%	5.15%	substrate	demersal	33	53.56	-12.36	-0.07	0.01	19422	2791	7477
Etropus microstomus	smallmouth flounder	0.23%	0.00%	0.61%	0.26%	bottom salinity	benthic	26	214.34	-33.71	-0.03	-0.13	14872	75	1154
Etrumeus teres	round herring	0.16%	0.33%	0.16%	0.20%	bottom temperature	pelagic	32	152.35	-16.25	1.55	1.45	3226974	235802	121532
Gadus morhua	Atlantic cod	0.00%	0.61%	0.14%	2.07%	substrate	demersal	33	26.11	95.24	0.03	0.11	563277	82650	67288
Glyptocephalus cynoglossus	witch flounder	6.43%	1.32%	0.66%	6.92%	substrate	benthic	33	12.40	1.14	-0.26	-0.36	174195	3316	70584
Gymnura altavela	spiny butterfly ray	0.45%	3.25%	0.79%	0.51%	bottom temperature	demersal	32	39.57	1.49	0.63	0.62	3091	95	367
Helicolenus dactylopterus	blackbelly rosefish	4.33%	0.01%	2.31%	0.52%	depth	demersal	33	67.64	7.14	-0.16	-0.17	618853	5431	352195
Hemitripterus Americanus	sea raven	0.42%	1.57%	0.95%	5.20%	substrate	demersal	33	25.90	-35.35	0.12	0.02	89492	7226	10941
Hippoglossoides platessoides	American plaice	2.89%	2.78%	0.05%	10.50%	substrate	benthic	33	15.66	-10.67	0.21	0.29	1417895	138934	359899
Hippoglossus hippoglossus	Atlantic halibut	0.04%	0.17%	0.03%	0.49%	substrate	benthic	32	122.41	-10.75	-1.64	-1.56	923	76	131
Lagodon rhomboides	pinfish	0.05%	0.19%	0.00%	0.06%	bottom temperature	demersal	23	125.13	40.32	1.37	1.55	14132	34	209
Larimus fasciatus	banded drum	0.28%	2.23%	0.12%	0.33%	bottom temperature	demersal	30	97.51	1.82	0.18	0.17	82609	1088	3291
Leiostomus xanthurus	spot	0.30%	1.97%	0.30%	0.34%	bottom temperature	demersal	32	51.60	19.70	0.45	0.53	2457439	511612	240901
Lepophidium profundorum	fawn cusk-eel	0.35%	0.76%	5.45%	1.01%	bottom salinity	demersal	33	92.00	-6.90	0.05	0.04	150153	11514	49770
Leucoraja erinacea	little skate	3.61%	2.13%	3.02%	1.42%	depth	demersal	33	48.24	-58.26	-0.33	0.03	4426690	144853	1346221
Leucoraja garmani	rosette skate	0.21%	0.58%	4.57%	1.49%	bottom salinity	demersal	33	183.13	-3.23	0.16	0.06	27437	77	15374
Leucoraja ocellata	winter skate	1.15%	0.03%	1.20%	3.30%	substrate	demersal	33	5.66	31.58	-0.06	-0.07	1531567	145862	425699
Limanda ferruginea	yellowtail flounder	0.35%	0.41%	0.71%	0.94%	substrate	benthic	33	110.97				743061	35151	165162
Lophius Americanus	goosefish	5.57%	0.22%	2.21%	1.87%	depth	benthic	33	24.08	-5.26	0.21	0.20	120389	1224	81394
Macrorhamphosus scolopax	longspine snipefish	0.01%	0.03%	0.21%	0.03%	bottom salinity	demersal	27	107.84	8.77	-1.50	-1.41	14258	93	881
Macrouridae	grenadier uncl	3.54%	0.01%	1.29%	0.16%	depth	demersal	31	19.42	11.27	-0.53	-0.44	21632	410	12997
Macrozoarces Americanus	ocean pout	0.62%	1.89%	0.38%	0.69%	bottom temperature	demersal	33	24.94	-33.93	0.22	0.21	124874	5167	29176
Malacoraja senta	smooth skate	5.32%	0.65%	0.68%	2.36%	depth	demersal	33	8.46	-2.17	0.02	0.01	87299	665	36156
Maurolicus weitzmani	weitzmans pearlsides	0.03%	0.02%	0.15%	0.04%	bottom salinity	pelagic	31	225.65				64263	4496	4688
Melanogrammus aeglefinus	haddock	0.01%	0.29%	0.00%	1.70%	substrate	demersal	33	58.45	25.00	-0.16	-0.07	15757324	111940	8978205
Melanostigma Atlanticum	Atlantic soft pout	0.22%	0.02%	0.02%	0.24%	substrate	demersal	32	28.14	1.72	-0.07	-0.08	4026	356	170
Menticirrhus Americanus	southern kingfish	0.25%	1.23%	0.15%	0.28%	bottom temperature	demersal	31	93.13	3.13	0.26	0.25	116020	1239	39712
Menticirrhus saxatilis	northern kingfish	0.50%	2.94%	1.02%	0.51%	bottom temperature	demersal	32	151.69	55.56	1.54	1.90	41939	1716	5610
Merluccius albidus	offshore hake	3.84%	0.00%	2.49%	0.28%	depth	demersal	33	57.87	-2.63	-0.04	-0.05	51889	1966	19080
Merluccius bilinearis	silver hake	4.34%	0.19%	2.14%	3.16%	depth	demersal	33	46.12	-4.81	0.02	0.01	29657175	868510	12447445
Micropogonias undulatus	Atlantic croaker	0.46%	3.11%	0.95%	0.51%	bottom temperature	demersal	32	116.47	14.67	-0.02	0.06	6574430	154619	823341
Mustelus canis	smooth dogfish	0.01%	0.04%	0.02%	0.02%	bottom temperature	demersal	33	248.77	-9.30	0.88	0.68	156841	33077	12498
Myliobatis freminvillei	bullnose ray	0.31%	1.58%	0.34%	0.37%	bottom temperature	demersal	32	147.56	-4.69	0.53	0.52	48613	5403	12026
Myoxocephalus aenaeus	grubby	0.01%	0.01%	0.01%	0.18%	substrate	demersal	29	206.48	-15.94	0.03	0.11	7978	71	331
Myoxocephalus octodecemspinosus	longhorn sculpin	0.53%	1.14%	1.06%	2.45%	substrate	demersal	33	55.01	-7.32	0.31	0.30	1310936	129105	217571
Myxine glutinosa	Atlantic hagfish	2.10%	0.38%	0.32%	1.59%	depth	demersal	33	13.82	-3.61	0.02	0.01	4774	238	970
Ophidion marginatum	striped cusk-eel	0.22%	0.80%	0.68%	0.22%	bottom temperature	benthic	30	53.31	-12.12	-0.21	-0.31	5096	286	1888
Paralichthys dentatus	summer flounder	1.98%	5.15%	0.24%	1.86%	bottom temperature	benthic	33	80.12	-5.00	0.13	0.12	185603	6115	36121
Paralichthys oblongus	fourspot flounder	0.07%	0.20%	1.33%	1.16%	bottom salinity	demersal	33	70.69	-7.10	-0.05	-0.06	777215	73123	175360
Parasudis truculenta	longnose greeneye	0.12%	0.00%	0.28%	0.02%	bottom salinity	demersal	25		-20.45	0.03	0.02	3498	45	2477
Peprilus triacanthus	butterfish	0.02%	0.53%	0.44%	0.67%	substrate	pelagic	33	114.01	-63.92	-0.29	-4.10	18588225	2259647	4560876
Peristedion miniatum	armored searobin	0.33%	0.07%	0.77%	0.26%	bottom salinity	demersal	30	160.40	-38.14	-1.70	-1.71	5052	73	450
Pollachius virens	pollock	0.28%	0.07%	0.05%	0.66%	substrate	demersal	33	5.72	6.85	0.58	0.47	170081	22794	35245
Polymixia lowei	beardfish	0.04%	0.02%	0.18%	0.05%	bottom salinity	demersal	29	111.49	3.57	3.85	3.85	117804	1662	75089
Pomatomus saltatrix	bluefish	0.50%	1.37%	0.13%	0.10%	bottom temperature	pelagic	32	65.04	2.42	0.13	0.12	590757	126685	8331
Prionotus carolinus	northern searobin	0.03%	0.09%	0.08%	0.29%	substrate	demersal	33	193.88	-9.59	0.98	0.88	1913644	75176	835533
Prionotus evolans	striped searobin	0.02%	0.16%	0.02%	0.14%	bottom temperature	demersal	33	142.86	10.13	0.23	0.22	180305	8492	16256
Pseudopleuronectes Americanus	winter flounder	1.52%	0.13%	2.18%	3.01%	substrate	benthic	33	6.86				1207889	37985	250041
Raja eglanteria	clearnose skate	1.87%	1.88%	0.14%	2.74%	substrate	demersal	32	124.52	-18.02	0.71	0.33	82451	932	27676
Scomber scombrus	Atlantic mackerel	0.18%	0.16%	0.01%	0.14%	depth	pelagic	33	27.97	-24.39	0.12	0.11	1012184	20862	597429
Scophthalmus aquosus	windowpane	1.71%	0.25%	2.77%	1.64%	bottom salinity	benthic	33	33.36	19.72	0.13	0.03	633477	72948	78819
Scyliorhinus retifer	chain dogfish	1.03%	0.45%	4.85%	1.36%	bottom salinity	demersal	33	225.87	1.90	0.24	0.14	58855	96	36454
Sebastes fasciatus	Acadian redfish	2.03%	0.33%	0.28%	1.50%	depth	demersal	33	31.69	-7.59	0.11	0.10	6760753	151363	1537154
Sphoeroides maculatus	northern puffer	0.42%	2.43%	1.38%	0.33%	bottom temperature	demersal	32	142.98	-5.81	2.92	2.64	33390	4340	11069
Squalus acanthias	spiny dogfish	0.05%	0.00%	0.04%	0.12%	substrate	demersal	33	31.28	11.69	0.31	0.30	12626581	1144442	2790621
Squatina dumeril	Atlantic angel shark	0.18%	1.55%	0.06%	0.61%	bottom temperature	demersal	32	12.05	15.87	0.25	0.34	908	62	204
Stenotomus chrysops	scup	0.44%	2.19%	0.01%	0.49%	bottom temperature	demersal	33	374.03	-5.71	4.40	4.11	11809719	904901	4392014
Syacium papillosum	dusky flounder	0.01%	0.10%	0.06%	0.03%	bottom temperature	demersal	24	10.74				1448	61	43
Syngnathus fuscus	northern pipefish	0.03%	0.01%	0.08%	0.01%	bottom salinity	demersal	21		9.26	0.03	0.03	2288	20	36
Synodus foetens	inshore lizardfish	0.64%	5.00%	0.47%	0.68%	bottom temperature	demersal	32	16.17	-3.17	0.09	-0.02	39155	10443	8041
Tautogolabrus adspersus	cunner	0.21%	0.01%	0.29%	1.32%	substrate	demersal	33	100.07	14.81	0.59	0.48	28822	2229	7867
Trachinocephalus myops	snakefish	0.01%	0.18%	0.06%	0.01%	bottom temperature	demersal	31	5.31	-3.57	0.00	-0.10	24693	1694	13447
Trachurus lathami	rough scad	0.06%	0.54%	0.00%	0.08%	bottom temperature	pelagic	32	186.82	41.67	5.15	5.14	45781	6275	527
Trichiurus lepturus	Atlantic cutlassfish	0.03%	0.49%	0.00%	0.06%	bottom temperature	pelagic	31	148.48	-7.02	0.00	-0.10	71292	1071	34510
Triglops murrayi	moustache sculpin	0.00%	0.01%	0.01%	0.33%	substrate	demersal	31	13.35	-1.75	0.03	-0.07	56253	30939	5257
Urophycis chesteri	longfin hake	2.37%	0.04%	1.16%	0.22%	depth	demersal	32	150.48	0.00	0.03	0.02	17041	2070	5737
Urophycis chuss	red hake	2.95%	0.42%	0.67%	3.22%	substrate	demersal	33	76.49	2.88	0.30	0.29	2974071	220676	1063065
Urophycis regia	spotted hake	0.04%	0.36%	0.40%	2.01%	substrate	demersal	33	171.54	16.84	1.63	1.62	2608676	185026	550948
Urophycis tenuis	white hake	4.45%	0.49%	2.70%	2.28%	depth	demersal	33	13.64	-4.35	0.20	0.19	373730	73250	72974
Zenopsis conchifera	buckler dory	0.15%	0.09%	0.75%	0.14%	bottom salinity	pelagic	33	269.53	-33.33	1.62	1.15	36402	2748	10391
