# Supplementary material for: Substrate-dependent fish have shifted less in distribution under climate change
Source: Commun Biol. 2020 Oct 16;3:586. doi: 10.1038/s42003-020-01325-1 (PMC7567839; doi:10.1038/s42003-020-01325-1)
Supplement: Supplementary file 5 — Supplementary Data 2 [file 42003_2020_1325_MOESM5_ESM.csv]

scientific name	common name	depth	bottom temperature	bottom salinity	substrate	strongest predictor variable	Species type	years present	Mean centroid shift (km)	Range size (% change)	Southern range extent latitude shift (degrees)	Northern range extent latitude shift (degrees)	spring abundance	spring abundance (first 5 years )	spring abundance (last 5 years )
Alosa aestivalis	blueback herring	0.18%	0.11%	0.09%	0.08%	depth	pelagic	33	130.08	21.25	-0.34	4.80	331621	24967	98162
Alosa pseudoharengus	alewife	0.00%	0.46%	0.12%	0.64%	substrate	pelagic	33	140.48	-28.24	0.66	0.38	1384898	47601	356052
Alosa sapidissima	American shad	0.12%	0.04%	0.05%	0.08%	depth	pelagic	33	130.97	-21.43	-0.08	-0.36	33580	1965	8725
Amblyraja radiata	thorny skate	1.94%	0.89%	0.03%	3.36%	substrate	demersal	33	20.09	-11.58	0.10	0.00	29096	5275	5720
Ammodytes dubius	northern sand lance	0.16%	0.07%	0.09%	0.10%	depth	benthic	33	196.38	-17.65	-0.45	-0.45	1315965	364854	384329
Anarhichas lupus	Atlantic wolffish	0.00%	0.38%	0.04%	0.81%	substrate	benthic	33	52.72	-5.63	0.56	0.56	1844	608	135
Anchoa hepsetus	striped anchovy	0.23%	1.56%	0.42%	0.24%	bottom temperature	pelagic	18	28.34	0.00	0.03	0.03	201217	178578	14951
Anchoa mitchilli	bay anchovy	0.29%	1.40%	0.48%	0.27%	bottom temperature	pelagic	30	136.36	7.69	0.40	0.49	3875901	1525510	3299
Argentina silus	Atlantic argentine	0.88%	0.01%	0.33%	0.27%	depth	pelagic	32	16.32	6.90	-0.08	-0.09	14440	4851	5665
Aspidophoroides monopterygius	alligatorfish	0.00%	0.09%	0.03%	0.37%	substrate	demersal	33		3.45	0.10	0.10	13249	338	5998
Bairdiella chrysoura	silver perch	0.06%	0.20%	0.00%	0.07%	bottom temperature	demersal	20	57.58	2.13	0.03	0.03	30326	20130	1298
Artediellus	hookear sculpins	0.02%	0.01%	0.02%	0.02%	bottom salinity	pelagic	31	194.19	-30.26	-1.17	-1.45	1196	77	0
Brosme brosme	cusk	2.23%	0.18%	0.81%	1.24%	depth	demersal	33	25.59	7.25	-0.27	-0.18	1613	616	157
Bairdiella chrysoura	silver perch	0.05%	0.07%	0.03%	0.09%	substrate	demersal	20	21.09	-1.89	0.03	0.03	30326	20130	1298
Centropristis striata	black sea bass	0.05%	0.25%	0.09%	0.60%	substrate	demersal	33	204.82	-25.81	1.12	0.94	355003	22845	146179
Chlorophthalmus agassizi	shortnose greeneye	1.56%	0.01%	1.82%	0.05%	bottom salinity	demersal	32	631.72	-56.12	-0.16	-2.56	47966	942	35335
Carcharhinus plumbeus	sandbar shark	0.04%	0.07%	0.08%	0.43%	substrate	benthic	33	81.99	1.47	0.01	0.01	556	45	58
Clupea harengus	Atlantic herring	0.04%	0.57%	0.19%	0.23%	bottom temperature	pelagic	33	148.30	12.04	1.12	1.11	4747386	260226	421050
Conger oceanicus	conger eel	0.02%	0.22%	0.19%	0.16%	bottom temperature	demersal	26	80.50	-22.54	0.84	0.84	445	128	42
Cryptacanthodes maculatus	wrymouth	0.00%	0.22%	0.28%	2.54%	substrate	demersal	32	81.99	9.38	0.10	0.10	3222	28	903
Cyclopterus lumpus	lumpfish	0.07%	0.32%	0.00%	0.47%	substrate	demersal	33	111.90	-36.19	0.37	0.28	363	60	55
Cynoscion regalis	weakfish	0.49%	2.79%	1.04%	0.48%	bottom temperature	demersal	33	358.79	-12.28	0.03	-0.07	972675	580455	60864
Dasyatis centroura	roughtail stingray	0.16%	1.04%	0.07%	0.21%	bottom temperature	demersal	23	18.71	5.56	0.03	0.03	2541	31	229
Enchelyopus cimbrius	fourbeard rockling	0.76%	0.86%	0.02%	5.15%	substrate	demersal	33	14.87	-9.89	0.01	-0.09	24009	1391	13793
Etropus microstomus	smallmouth flounder	0.23%	0.00%	0.61%	0.26%	bottom salinity	benthic	28	261.03	-81.66	-0.16	-2.47	41143	4149	102
Etrumeus teres	round herring	0.16%	0.33%	0.16%	0.20%	bottom temperature	pelagic	23	28.58	10.42	0.12	0.21	193736	2711	199
Gadus morhua	Atlantic cod	0.00%	0.61%	0.14%	2.07%	substrate	demersal	33	45.55	-11.63	0.10	0.01	796813	60560	97059
Glyptocephalus cynoglossus	witch flounder	6.43%	1.32%	0.66%	6.92%	substrate	benthic	33	12.27	26.67	-0.09	-0.09	191938	2744	66268
Gymnura altavela	spiny butterfly ray	0.45%	3.25%	0.79%	0.51%	bottom temperature	demersal	26	9.83	-2.13	0.03	0.03	3348	73	523
Helicolenus dactylopterus	blackbelly rosefish	4.33%	0.01%	2.31%	0.52%	depth	demersal	33	258.80	-4.41	0.10	0.10	388084	3527	198597
Hemitripterus Americanus	sea raven	0.42%	1.57%	0.95%	5.20%	substrate	demersal	33	18.26	-27.37	0.29	0.19	102446	11360	16110
Hippoglossoides platessoides	American plaice	2.89%	2.78%	0.05%	10.50%	substrate	benthic	33	63.70	-5.48	0.19	0.19	1240079	71988	347974
Hippoglossus hippoglossus	Atlantic halibut	0.04%	0.17%	0.03%	0.49%	substrate	benthic	33	79.81	-4.49	0.10	0.09	925	52	153
Leiostomus xanthurus	spot	0.30%	1.97%	0.30%	0.34%	bottom temperature	demersal	30	39.60	0.00	0.03	-0.06	976607	260090	21553
Lepophidium profundorum	fawn cusk-eel	0.35%	0.76%	5.45%	1.01%	bottom salinity	demersal	33	76.54	-14.77	-0.08	0.01	58010	2940	18832
Leucoraja erinacea	little skate	3.61%	2.13%	3.02%	1.42%	depth	demersal	33	48.66	-11.01	-0.45	-0.45	8673603	858677	1439301
Leucoraja garmani	rosette skate	0.21%	0.58%	4.57%	1.49%	bottom salinity	demersal	33	340.12	-7.78	0.48	0.39	24690	118	12955
Leucoraja ocellata	winter skate	1.15%	0.03%	1.20%	3.30%	substrate	demersal	33	38.30	-3.23	-0.08	-0.08	1873056	368598	362856
Limanda ferruginea	yellowtail flounder	0.35%	0.41%	0.71%	0.94%	substrate	benthic	33	117.66				856389	33783	273526
Lophius Americanus	goosefish	5.57%	0.22%	2.21%	1.87%	depth	benthic	33	39.72	12.12	-0.27	-0.18	76847	1054	37791
Lumpenus maculatus	daubed shanny	0.01%	0.05%	0.02%	0.05%	bottom temperature	demersal	26	46.37	-7.02	0.28	0.28	9179	593	24
Macrorhamphosus scolopax	longspine snipefish	0.01%	0.03%	0.21%	0.03%	bottom salinity	demersal	22	149.79	172.58	-1.46	-0.26	11919	248	3332
Macrouridae	grenadier uncl	3.54%	0.01%	1.29%	0.16%	depth	demersal	31	44.79	3.39	-0.08	0.01	14616	31	7690
Macrozoarces Americanus	ocean pout	0.62%	1.89%	0.38%	0.69%	bottom temperature	demersal	33	39.64	-30.21	0.93	0.74	408800	79272	102185
Malacoraja senta	smooth skate	5.32%	0.65%	0.68%	2.36%	depth	demersal	33	8.09	-7.32	0.10	0.10	94447	1427	41112
Maurolicus weitzmani	weitzmans pearlsides	0.03%	0.02%	0.15%	0.04%	bottom salinity	pelagic	33					14855	46	1047
Melanogrammus aeglefinus	haddock	0.01%	0.29%	0.00%	1.70%	substrate	demersal	33	83.42	1.37	-0.08	-0.08	10601433	64480	8129991
Melanostigma Atlanticum	Atlantic soft pout	0.22%	0.02%	0.02%	0.24%	substrate	demersal	33		1.59	0.19	0.28	20806	137	743
Menticirrhus Americanus	southern kingfish	0.25%	1.23%	0.15%	0.28%	bottom temperature	demersal	28	77.98	4.00	0.03	0.03	132247	105	39111
Merluccius albidus	offshore hake	3.84%	0.00%	2.49%	0.28%	depth	demersal	33	237.82	-8.00	0.20	0.11	43020	1590	22530
Merluccius bilinearis	silver hake	4.34%	0.19%	2.14%	3.16%	depth	demersal	33	189.27	-24.84	0.56	0.28	37898085	543173	17116466
Micropogonias undulatus	Atlantic croaker	0.46%	3.11%	0.95%	0.51%	bottom temperature	demersal	29	185.40	1.92	0.03	0.03	1330060	122	107269
Morone saxatilis	striped bass	0.06%	0.00%	0.01%	0.05%	depth	demersal	33	271.96	6.56	3.06	3.06	49814	54	3014
Mustelus canis	smooth dogfish	0.01%	0.04%	0.02%	0.02%	bottom temperature	demersal	33	178.77	3.70	0.49	0.58	1051506	25312	387974
Myliobatis freminvillei	bullnose ray	0.31%	1.58%	0.34%	0.37%	bottom temperature	demersal	20	13.28	18.60	0.03	0.12	361	78	20
Myoxocephalus aenaeus	grubby	0.01%	0.01%	0.01%	0.18%	substrate	demersal	26		1.64	-0.27	-0.27	2554	92	649
Myoxocephalus octodecemspinosus	longhorn sculpin	0.53%	1.14%	1.06%	2.45%	substrate	demersal	33	25.71	-55.56	0.38	0.38	1486135	95692	351241
Myxine glutinosa	Atlantic hagfish	2.10%	0.38%	0.32%	1.59%	depth	demersal	32	319.49	-4.50	0.28	0.37	4980	77	899
Paralepididae	barracudinas	0.30%	0.00%	0.08%	0.08%	depth	pelagic	28	278.62				299	116	83
Paralichthys dentatus	summer flounder	1.98%	5.15%	0.24%	1.86%	bottom temperature	benthic	33	69.16	0.86	0.02	0.10	119972	2506	31211
Paralichthys oblongus	fourspot flounder	0.07%	0.20%	1.33%	1.16%	bottom salinity	demersal	33	76.41	-30.10	0.66	0.66	1170116	77823	270821
Peprilus triacanthus	butterfish	0.02%	0.53%	0.44%	0.67%	substrate	pelagic	33	125.19	-2.83	-0.08	0.01	4665898	200871	1505987
Peristedion miniatum	armored searobin	0.33%	0.07%	0.77%	0.26%	bottom salinity	demersal	29	275.17	-24.32	0.02	0.01	4341	346	349
Pollachius virens	pollock	0.28%	0.07%	0.05%	0.66%	substrate	demersal	33	56.15	-11.11	0.01	0.01	266878	33477	78955
Polymixia lowei	beardfish	0.04%	0.02%	0.18%	0.05%	bottom salinity	demersal	30	145.60	-14.71	0.02	0.01	20005	660	13858
Pomatomus saltatrix	bluefish	0.50%	1.37%	0.13%	0.10%	bottom temperature	pelagic	31	171.79	43.86	1.04	1.22	14784	938	5696
Prionotus carolinus	northern searobin	0.03%	0.09%	0.08%	0.29%	substrate	demersal	33	22.27	-7.89	0.76	0.66	3021885	256446	1507128
Prionotus evolans	striped searobin	0.02%	0.16%	0.02%	0.14%	bottom temperature	demersal	33	61.34	1.59	0.48	0.48	107926	4180	30755
Pseudopleuronectes Americanus	winter flounder	1.52%	0.13%	2.18%	3.01%	substrate	benthic	33	45.93				1236602	78606	468943
Raja eglanteria	clearnose skate	1.87%	1.88%	0.14%	2.74%	substrate	demersal	33	110.73	-1.61	0.21	0.12	79307	518	34916
Scomber scombrus	Atlantic mackerel	0.18%	0.16%	0.01%	0.14%	depth	pelagic	33	294.78	-4.60	1.95	1.76	3598547	162809	913320
Scophthalmus aquosus	windowpane	1.71%	0.25%	2.77%	1.64%	bottom salinity	benthic	33	88.51	-6.02	-1.55	-1.37	235506	46066	37596
Scyliorhinus retifer	chain dogfish	1.03%	0.45%	4.85%	1.36%	bottom salinity	demersal	33	41.22	-6.98	0.02	-0.07	77720	64	39263
Sebastes fasciatus	Acadian redfish	2.03%	0.33%	0.28%	1.50%	depth	demersal	33	41.60	0.00	0.01	0.00	4841072	81338	1355654
Sphoeroides maculatus	northern puffer	0.42%	2.43%	1.38%	0.33%	bottom temperature	demersal	19	89.16	0.00	0.03	0.12	912	503	248
Squalus acanthias	spiny dogfish	0.05%	0.00%	0.04%	0.12%	substrate	demersal	33	41.33	13.48	1.40	1.49	19774461	2748504	3839956
Squatina dumeril	Atlantic angel shark	0.18%	1.55%	0.06%	0.61%	bottom temperature	demersal	32	56.30	6.78	-0.34	-0.34	4211	208	1188
Stenotomus chrysops	scup	0.44%	2.19%	0.01%	0.49%	bottom temperature	demersal	33	227.64	2.94	0.57	0.57	2603276	97653	1133370
Symphurus	straightmouth tonguefishes	0.10%	0.00%	0.05%	0.04%	depth	demersal	27	468.27				2572	72	882
Synagrops bellus	blackmouth bass	0.32%	0.01%	0.39%	0.08%	bottom salinity	demersal	17	4.83				531	31	28
Synodus foetens	inshore lizardfish	0.64%	5.00%	0.47%	0.68%	bottom temperature	demersal	25	213.25	-35.53	-3.38	-3.75	7387	1079	2432
Tautogolabrus adspersus	cunner	0.21%	0.01%	0.29%	1.32%	substrate	demersal	33	130.31	-30.59	1.11	1.02	31214	1173	21380
Trachinocephalus myops	snakefish	0.01%	0.18%	0.06%	0.01%	bottom temperature	demersal	23	6.06				7254	643	2245
Trachurus lathami	rough scad	0.06%	0.54%	0.00%	0.08%	bottom temperature	pelagic	25	397.02	-23.53	-0.16	-0.35	1035	132	459
Triglops murrayi	moustache sculpin	0.00%	0.01%	0.01%	0.33%	substrate	demersal	30	84.97	-3.51	0.01	0.01	21563	1950	5975
Ulvaria subbifurcata	radiated shanny	0.01%	0.02%	0.00%	0.05%	substrate	demersal	27	125.10	25.45	-0.82	-0.73	4166	3633	31
Urophycis chesteri	longfin hake	2.37%	0.04%	1.16%	0.22%	depth	demersal	33	58.51	-7.89	-1.00	-1.00	25176	1226	18029
Urophycis chuss	red hake	2.95%	0.42%	0.67%	3.22%	substrate	demersal	33	91.90	-20.00	0.19	0.10	2799478	124664	1106520
Urophycis regia	spotted hake	0.04%	0.36%	0.40%	2.01%	substrate	demersal	33	109.65	15.32	-0.07	0.11	3296518	135924	1022752
Urophycis tenuis	white hake	4.45%	0.49%	2.70%	2.28%	depth	demersal	33	30.07	7.58	0.10	0.19	262084	39385	50998
Zenopsis conchifera	buckler dory	0.15%	0.09%	0.75%	0.14%	bottom salinity	pelagic	32	246.53	-10.45	0.75	0.66	15758	95	8860
